# Supplementary material for: The influence of concomitant antiepileptic drugs on lamotrigine serum concentrations in Northwest Chinese Han population with epilepsy
Source: PLoS One. 2019 Jan 15;14(1):e0210600. doi: 10.1371/journal.pone.0210600 (PMC6333349; doi:10.1371/journal.pone.0210600)
Supplement: S1 File — (XLS) [file pone.0210600.s001.xls]

## Sheet: 筛选
sex	age	height（cm）	weight（kg）	drug	Concomitant AED	Dose（mg）	Dose/kg	Concentration（μg/mL）
female	40	150	64	LTG	no	75	1.17188	1.59
female	12	140	35	LTG	OXC	200	5.71429	4.75
male	51	170	62	LTG	no	200	3.22581	7.65
male	15	160	45	LTG	no	150	3.33333	6.81
male	33	170	67	LTG	OXC	200	2.98507	5.87
male	8	130	30	LTG	VPA，Clonazepam	250	8.33333	12.31
male	11	150	56	LTG	no	100	1.78571	1.42
female	16	165	73	LTG	VPA	125	1.71233	8.56
female	22	160	53	LTG	no	150	2.83019	2.48
female	14	170	68	LTG	VPA	150	2.20588	10.05
male	10	148	52	LTG	TPM，Clonazepam	200	3.84615	4.99
male	16	175	62	LTG	VPA	200	3.22581	7.45
male	15	172	60	LTG	no	125	2.08333	3.74
male	12	135	30	LTG	VPA	150	5	9.46
male	6	110	20	LTG	PB,VPA	100	5	0.93
male	14	135	34	LTG	no	50	1.47059	1.29
male	10	140	36	LTG	VPA	175	4.86111	13.5
female	33	158	52	LTG	VPA	150	2.88462	7.74
female	24	158	50	LTG	VPA	200	4	18.7
female	21	156	50	LTG	VPA，TPM	200	4	13.36
male	27	182	85	LTG	VPA	300	3.52941	9.97
male	21	169	60	LTG	no	150	2.5	4.28
female	22	163	130	LTG	VPA	200	1.53846	7.64
male	32	180	96	LTG	VPA	150	1.5625	9.58
female	20	155	50	LTG	VPA	150	3	13.4
female	30	155	52	LTG	VPA	150	2.88462	15.9
female	25	163	86.5	LTG	no	250	2.89017	1.563
female	19	168	55	LTG	VPA	150	2.72727	0.242
male	18	168	52.5	LTG	VPA	150	2.85714	12.51
female	23	164	65	LTG	no	200	3.07692	5.757
female	53	156	54	LTG	VPA	225	4.16667	13.97
male	10	150	52	LTG	CBZ，TPM，Clonazepam	125	2.40385	0.76
female	28	168	59.5	LTG	no	150	2.52101	4.26
male	27	150	54	LTG	VPA	200	3.7037	11.48
female	10	140	55	LTG	CBZ	200	3.63636	1.86
female	20	170	52	LTG	TPM	150	2.88	3.16
female	56	148	52	LTG	VPA，Clonazepam	200	3.84615	9.24
male	33	168	67	LTG	OXC	200	2.99	3.54
female	40	163	55	LTG	no	200	3.63636	5.61
female	35	160	52	LTG	no	100	1.92308	2.5
female	53	170	67	LTG	VPA+CBZ	175	2.61194	6.48
male	33	150	51	LTG	VPA	200	3.92157	1.93
female	18	160	44	LTG	no	150	3.40909	3.97
male	26	150	54	LTG	no	200	3.7037	4.55
female	30	150	51	LTG	VPA	150	2.94118	13.13
male	51	170	51	LTG	CBZ	100	1.96078	0.7
female	21	148	52	LTG	no	25	0.480769	0.19
male	27	150	52	LTG	VPA	200	3.84615	2.43
female	32	163	55	LTG	VPA	150	2.88	6.79
male	6	160	30	LTG	VPA	25	0.83	1.9
female	18	148	44	LTG	CBZ	150	3.41	0.49
male	10	150	54	LTG	CBZ，TPM	75	1.39	0.61
male	19	160	44	LTG	VPA	150	3.40909	7.75
male	21	150	54	LTG	no	150	2.77778	4.76
female	30	160	51	LTG	VPA	150	2.94118	12.52
male	18	167	58	LTG	VPA	225	3.87931	12.11
female	18	160	60	LTG	no	175	2.91667	4.67
male	16	175	59	LTG	VPA	200	3.38983	11.97
male	33	172	84	LTG	VPA	100	1.19048	6.01
male	18	172	65	LTG	no	300	4.61538	6.05
female	6	110	15	LTG	no	50	3.33333	5.18
male	12	150	34	LTG	OXC	175	5.14706	2.91
female	51	150	52	LTG	CBZ	200	3.84	1.39
male	28	167	60	LTG	no	150	2.5	3.17
male	9	140	29	LTG	VPA，Clonazepam	150	5.17241	13.87
female	30	160	51	LTG	VPA	150	2.94	13.8
male	16	170	65	LTG	VPA	150	2.30769	3.09
female	18	150	50	LTG	no	100	2	1.19
female	29	159	49	LTG	no	200	4.08163	3.47
male	15	168	47	LTG	no	125	2.65957	2.93
male	9	1.25	36	LTG	no	67	1.86111	1.57
female	14	160	40	LTG	no	150	3.75	3.24
male	33	170	60	LTG	no	200	3.33333	3.67
male	13	178	80	LTG	VPA	125	1.5625	1.25
male	12	150	60	LTG	no	150	2.5	3.58
female	24	163	67	LTG	no	200	2.98507	4.59
male	19	181	53	LTG	VPA，Levetiracetam	250	4.71698	15.57
male	17	174	65	LTG	Levetiracetam	150	2.30769	5.35
female	20	161	52	LTG	no	200	3.84615	7.69
male	15	176	50	LTG	no	125	2.5	2.39
female	23	155	50	LTG	no	200	4	4.75
female	51	163	55	LTG	CBZ	200	3.63636	5.26
female	14	165	51	LTG	no	150	2.94118	0.89
male	11	130	28	LTG	VPA	175	6.25	3.22
male	15	168	46	LTG	no	150	3.26087	10.76
female	53	157	55	LTG	VPA+CBZ	125	2.27273	4.12
female	17	170	46	LTG	no	150	3.26087	5.11
male	13	160	58	LTG	VPA	100	1.72414	4.66
female	53	156	54	LTG	VPA+CBZ	150	2.77778	5.75
female	12	150	38	LTG	no	150	3.94737	4.47
male	18	167	56	LTG	VPA，Clonazepam	225	4.01786	3.61
male	19	170	63	LTG	VPA	150	2.38095	12.89
female	21	155	40	LTG	TPM	200	5	6.92
male	32	180	96	LTG	VPA	150	1.5625	3.6
male	34	172	75	LTG	VPA，TPM	200	2.66667	9.21
female	14	165	51	LTG	no	175	3.43137	5.91
female	29	160	60	LTG	VPA	100	1.66667	10.66
male	29	170	60	LTG	no	150	2.5	4.02
female	30	160	51	LTG	VPA	150	2.94118	11.63
female	51	162	51	LTG	CBZ，TPM，Clonazepam	200	3.92157	0.43
female	12	150	38	LTG	no	200	5.26316	3.4
female	21	155	40	LTG	TPM	225	5.625	4.39
male	8	120	26	LTG	VPA	100	3.84615	7.42
female	25	163	75	LTG	no	200	2.66667	6.08
female	29	160	50	LTG	VPA，Clonazepam	187.5	3.75	18.42
female	26	165	52	LTG	Levetiracetam	150	2.88462	3.18
male	16	170	53	LTG	VPA，Clonazepam，Levetiracetam	200	3.77358	16.73
female	19	160	60	LTG	no	200	3.33333	4.51
female	38	163	66	LTG	no	50	0.757576	2.26
male	52	178	77	LTG	Levetiracetam	200	2.6	3
male	14	169	78	LTG	no	200	2.5641	5.64
female	51	162	51	LTG	CBZ，TPM，Clonazepam	200	3.92157	1.12
male	21	169	60	LTG	no	150	2.5	3.01
female	20	155	50	LTG	VPA	150	3	9.95
female	44	156	56	LTG	no	50	0.892857	3.66
female	40	160	62	LTG	no	225	3.62903	4.82
female	22	163	130		VPA	200	1.53846	6.85
female	28	168	57	LTG	no	175	3.07018	6.71
male	59	172	63	LTG	VPA	50	0.793651	3.84
female	5	120	25	LTG	VPA,Levetiracetam	87.5	3.5	7.34
female	51	162	51	LTG	CBZ，TPM	150	2.94118	0.26
female	38	163	66	LTG	VPA	200	3.0303	9.52
male	19	168	55	LTG	VPA	150	2.72727	9.52
female	5	120	25	LTG	VPA，Clonazepam	62.5	2.5	7.98
female	12	160	46	LTG	CBZ	150	3.26	1.35
female	21	160	52	LTG	TPM	150	2.88462	2.34
female	12	150	38	LTG	no	200	5.26316	3.86
female	12	161	46	LTG	CBZ	150	3.26	1.21
male	11	120	32	LTG	VPA+CBZ	125	3.90625	3.66
male	9	140	32	LTG	VPA，Clonazepam	150	4.6875	11.76
male	20	170	63	LTG	VPA	150	2.38095	3.63
male	12	165	62.5	LTG	OXC	250	4	1.85
male	10	140	36	LTG	VPA	175	4.86111	6.81
male	28	180	65	LTG	VPA	300	4.61538	6.34
male	34	170	48	LTG	OXC	200	4.17	3.93
male	52	178	77	LTG	Levetiracetam	200	2.5974	4.81
male	17	170	65	LTG	VPA	150	2.30769	3.17
female	21	155	50	LTG	VPA	200	4	7.5
female	54	156	54	LTG	VPA	100	1.85185	2.27
male	20	178	71	LTG	OXC	150	2.11268	1.56
male	22	169	65	LTG	no	200	3.07692	3.36
female	6	120	30	LTG	VPA，Levetiracetam，Clonazepam	37.5	1.25	2.33
female	9	140	33	LTG	VPA	25	0.833333	2.33
male	19	171	67	LTG	VPA	175	2.61194	4.1
male	13	162	37	LTG	VPA	100	2.7027	5.39
female	22	155	40	LTG	TPM	150	3.75	3.23
female	52	150	51	LTG	CBZ	200	3.92157	1.11
female	23	156	50	LTG	no	100	2	1.05
female	39	163	66	LTG	no	200	3.0303	5.24
male	23	171	60	LTG	VPA+CBZ	200	3.33333	5.45
male	14	165	57.5	LTG	VPA，Clonazepam	150	2.6087	5.01
male	46	160	67	LTG	CBZ	200	2.99	3.39
female	23	158	48	LTG	no	200	4.16667	0.31
male	37	175	65	LTG	no	100	1.53846	1.22
male	16	172	55	LTG	no	150	2.72727	2.04
female	29	160	50	LTG	VPA，Clonazepam	175	3.5	10.58
female	26	167	52	LTG	Levetiracetam	200	3.84615	4.15
female	19	160	60	LTG	no	225	3.75	7.53
female	29	168	59.5	LTG	no	175	2.94118	2.64
female	27	158	60	LTG	no	200	3.33333	3.03
female	27	165	52	LTG	Levetiracetam	150	2.88462	4.24
female	6	120	30	LTG	Levetiracetam，Clonazepam	75	2.5	7.42
female	31	160	49	LTG	VPA	50	1.02041	10.55
male	18	175	75	LTG	Levetiracetam	150	2	3.75
male	15	169	78	LTG	no	200	2.5641	2.62
male	9	140	32	LTG	VPA，Clonazepam	150	4.6875	7.04
male	17	177	54	LTG	no	125	2.31481	2.25
male	8	133	35	LTG	no	100	2.85714	1.26
female	54	156	54	LTG	VPA+CBZ	200	3.7037	1.79
male	11	120	32	LTG	VPA+CBZ	150	4.6875	3.36
male	15	150	35	LTG	VPA	125	3.57143	5.37
male	13	165	62.5	LTG	OXC	250	4	1.23
male	13	159	38	LTG	OXC	175	4.60526	2.22
female	25	163	67	LTG	TPM	200	2.98507	3.14
male	19	167	52	LTG	VPA，Clonazepam	250	4.80769	8.95
female	6	120	30	LTG	VPA，Levetiracetam，Clonazepam	100	3.33333	4.78
female	22	163	65	LTG	VPA	200	3.07692	6.3
male	19	168	55	LTG	VPA+OXC	150	2.72727	7.48
male	12	160	56	LTG	VPA,Clonazepam,Levetiracetam	150	2.67857	5.71
male	42	172	75	LTG	VPA	200	2.66667	2.14
female	40	159	49	LTG	OXC,Levetiracetam	150	3.06122	1.31
male	12	140	28	LTG	VPA,OXC,Clonazepam	175	6.25	10.2
male	17	170	65	LTG	VPA	100	1.53846	3.07
female	54	156	54	LTG	VPA+CBZ	150	2.77778	2.11
female	6	115	20	LTG	no	100	5	5.06
female	13	160	45	LTG	no	200	4.44444	3.18
female	14	160	40	LTG	no	150	3.75	2.57
female	6	127	27.5	LTG	VPA,Levetiracetam，Clonazepam	80	2.90909	5.99
female	12	150	46	LTG	CBZ	150	3.26	1.63
female	19	160	45	LTG	Levetiracetam	200	4.44444	2.68
male	29	180	85	LTG	VPA	300	3.52941	6.74
male	33	169	65	LTG	VPA	50	0.769231	1.93
female	32	158	51	LTG	OXC	175	3.43137	1.74
female	20	160	60	LTG	VPA	225	3.75	5.36
male	29	168	80	LTG	VPA	100	1.25	2.85
female	6	127	27.5	LTG	VPA,Levetiracetam，Clonazepam	100	3.63636	8.63
female	27	167	52	LTG	Levetiracetam	200	3.84615	4.05
female	21	155	50	LTG	VPA	200	4	8.48
female	30	168	57	LTG	no	200	3.50877	6.92
female	6	127	27.5	LTG	VPA,Levetiracetam，Clonazepam	100	3.63636	6.07
female	21	168	50	LTG	TPM	150	3	3.9
female	23	155	54	LTG	VPA	150	2.77778	6.31
female	22	156	52	LTG	TPM	150	2.88462	2.58
male	34	180	65	LTG	VPA	50	0.769231	1.64
male	21	178	71	LTG	OXC	200	2.8169	2.82
male	23	172	70	LTG	VPA	125	1.78571	8.84
male	21	165	60	LTG	VPA	200	3.33333	10.03
male	15	185	94.5	LTG	no	200	2.1164	1.57
male	12	130	28	LTG	VPA	125	4.46429	12.17
male	30	180	87.5	LTG	VPA	300	3.42857	10.22
female	54	156	54	LTG	VPA，CBZ	150	2.77778	2.55
female	6	127	27.5	LTG	VPA,Levetiracetam，Clonazepam	100	3.63636	5.77
female	23	155	104	LTG	VPA	150	1.44231	6.31
male	21	165	60	LTG	VPA	150	2.5	15.21
male	13	165	62.5	LTG	no	100	1.6	6.79
male	16	172	70	LTG	no	200	2.85714	6.34
female	19	168	43	LTG	no	150	3.48837	6.98
male	19	175	74	LTG	Levetiracetam	150	2.02703	6.1
male	22	170	55	LTG	OXC	50	0.909091	2.56
female	12	158	47	LTG	no	200	4.25532	4.21
male	16	175	56	LTG	OXC	100	1.78571	7.24
male	18	179	57	LTG	no	100	1.75439	4.73
female	21	160	52	LTG	TPM	150	2.88462	7.32
male	17	175	86	LTG	no	175	2.03488	5.21
female	6	127	27.5	LTG	VPA,Levetiracetam，Clonazepam	100	3.63636	2.83
male	11	120	32	LTG	VPA，CBZ	125	3.90625	10.68
