# Supplementary material for: The influence of concomitant antiepileptic drugs on lamotrigine serum concentrations in Northwest Chinese Han population with epilepsy
Source: PLoS One. 2019 Jan 15;14(1):e0210600. doi: 10.1371/journal.pone.0210600 (PMC6333349; doi:10.1371/journal.pone.0210600)
Supplement: S2 File — (XLS) [file pone.0210600.s002.xls]

## Sheet: sex
Sex	Concentration
1	7.65
1	6.81
1	5.87
1	12.31
1	1.42
1	4.99
1	7.45
1	3.74
1	9.46
1	0.93
1	1.29
1	13.5
1	9.97
1	4.28
1	9.58
1	12.51
1	0.76
1	11.48
1	3.54
1	1.93
1	4.55
1	0.7
1	2.43
1	1.9
1	0.61
1	7.75
1	4.76
1	12.11
1	11.97
1	6.01
1	6.05
1	2.91
1	3.17
1	13.87
1	3.09
1	2.93
1	1.57
1	3.67
1	1.25
1	3.58
1	15.57
1	5.35
1	2.39
1	3.22
1	10.76
1	4.66
1	3.61
1	12.89
1	3.6
1	9.21
1	4.02
1	7.42
1	16.73
1	3
1	5.64
1	3.01
1	3.84
1	9.52
1	3.66
1	11.76
1	3.63
1	1.85
1	6.81
1	6.34
1	3.93
1	4.81
1	3.17
1	1.56
1	3.36
1	4.1
1	5.39
1	5.45
1	5.01
1	3.39
1	1.22
1	2.04
1	3.75
1	2.62
1	7.04
1	2.25
1	1.26
1	3.36
1	5.37
1	1.23
1	2.22
1	8.95
1	7.48
1	5.71
1	2.14
1	10.2
1	3.07
1	6.74
1	1.93
1	2.85
1	1.64
1	2.82
1	8.84
1	10.03
1	1.57
1	12.17
1	10.22
1	15.21
1	6.79
1	6.34
1	6.1
1	2.56
1	7.24
1	4.73
1	5.21
1	10.68
2	1.59
2	4.75
2	8.56
2	2.48
2	10.05
2	7.74
2	18.7
2	13.36
2	7.64
2	13.4
2	15.9
2	1.563
2	0.242
2	5.757
2	13.97
2	4.26
2	1.86
2	3.16
2	9.24
2	5.61
2	2.5
2	6.48
2	3.97
2	13.13
2	0.19
2	6.79
2	0.49
2	12.52
2	4.67
2	5.18
2	1.39
2	13.8
2	1.19
2	3.47
2	3.24
2	4.59
2	7.69
2	4.75
2	5.26
2	0.89
2	4.12
2	5.11
2	5.75
2	4.47
2	6.92
2	5.91
2	10.66
2	11.63
2	0.43
2	3.4
2	4.39
2	6.08
2	18.42
2	3.18
2	4.51
2	2.26
2	1.12
2	9.95
2	3.66
2	4.82
2	6.85
2	6.71
2	7.34
2	0.26
2	9.52
2	7.98
2	1.35
2	2.34
2	3.86
2	1.21
2	7.5
2	2.27
2	2.33
2	2.33
2	3.23
2	1.11
2	1.05
2	5.24
2	0.31
2	10.58
2	4.15
2	7.53
2	2.64
2	3.03
2	4.24
2	7.42
2	10.55
2	1.79
2	3.14
2	4.78
2	6.3
2	1.31
2	2.11
2	5.06
2	3.18
2	2.57
2	5.99
2	1.63
2	2.68
2	1.74
2	5.36
2	8.63
2	4.05
2	8.48
2	6.92
2	6.07
2	3.9
2	6.31
2	2.58
2	2.55
2	5.77
2	6.31
2	6.98
2	4.21
2	7.32
2	2.83

## Sheet: age
Age	Concentration
1	4.75
1	12.31
1	1.42
1	4.99
1	9.46
1	0.93
1	13.5
1	0.76
1	0.7
1	1.9
1	0.61
1	5.18
1	2.91
1	13.87
1	1.57
1	1.25
1	3.58
1	3.22
1	4.66
1	4.47
1	3.4
1	7.42
1	7.34
1	7.98
1	1.35
1	3.86
1	1.21
1	3.66
1	11.76
1	1.85
1	6.81
1	2.33
1	2.33
1	5.39
1	7.42
1	7.04
1	1.26
1	3.36
1	1.23
1	2.22
1	4.78
1	5.71
1	10.2
1	5.06
1	3.18
1	5.99
1	1.63
1	8.63
1	6.07
1	12.17
1	5.77
1	6.79
1	4.21
1	2.83
1	10.68
2	1.59
2	6.81
2	5.87
2	8.56
2	2.48
2	10.05
2	7.45
2	3.74
2	1.29
2	7.74
2	18.7
2	13.36
2	9.97
2	4.28
2	7.64
2	9.58
2	13.4
2	15.9
2	1.563
2	0.242
2	12.51
2	5.757
2	4.26
2	11.48
2	3.16
2	3.54
2	5.61
2	2.5
2	1.93
2	3.97
2	4.55
2	13.13
2	0.19
2	2.43
2	6.79
2	0.49
2	7.75
2	4.76
2	12.52
2	12.11
2	4.67
2	11.97
2	6.01
2	6.05
2	3.17
2	13.8
2	3.09
2	1.19
2	3.47
2	2.93
2	3.24
2	3.67
2	4.59
2	15.57
2	5.35
2	7.69
2	2.39
2	4.75
2	0.89
2	10.76
2	5.11
2	3.61
2	12.89
2	6.92
2	3.6
2	9.21
2	5.91
2	10.66
2	4.02
2	11.63
2	4.39
2	6.08
2	18.42
2	3.18
2	16.73
2	4.51
2	2.26
2	5.64
2	3.01
2	9.95
2	3.66
2	4.82
2	6.85
2	6.71
2	9.52
2	9.52
2	2.34
2	3.63
2	6.34
2	3.93
2	3.17
2	7.5
2	1.56
2	3.36
2	4.1
2	3.23
2	1.05
2	5.24
2	5.45
2	5.01
2	0.31
2	1.22
2	2.04
2	10.58
2	4.15
2	7.53
2	2.64
2	3.03
2	4.24
2	10.55
2	3.75
2	2.62
2	2.25
2	5.37
2	3.14
2	8.95
2	6.3
2	7.48
2	2.14
2	1.31
2	3.07
2	2.57
2	2.68
2	6.74
2	1.93
2	1.74
2	5.36
2	2.85
2	4.05
2	8.48
2	6.92
2	3.9
2	6.31
2	2.58
2	1.64
2	2.82
2	8.84
2	10.03
2	1.57
2	10.22
2	6.31
2	15.21
2	6.34
2	6.98
2	6.1
2	2.56
2	7.24
2	4.73
2	7.32
2	5.21
3	7.65
3	13.97
3	1.86
3	9.24
3	6.48
3	1.39
3	5.26
3	4.12
3	5.75
3	0.43
3	3
3	1.12
3	3.84
3	0.26
3	4.81
3	2.27
3	1.11
3	3.39
3	1.79
3	2.11
3	2.55

## Sheet: concomitant AED
Concomitant AED	Concentration(μg/ml)	Dose（mg）	Dose/kg
1	1.59	75	1.17188
1	7.65	200	3.22581
1	6.81	150	3.33333
1	1.42	100	1.78571
1	2.48	150	2.83019
1	3.74	125	2.08333
1	1.29	50	1.47059
1	4.28	150	2.5
1	1.563	250	2.89017
1	5.757	200	3.07692
1	4.26	150	2.52101
1	5.61	200	2.77778
1	2.5	100	1.75439
1	3.97	150	2.5
1	4.55	200	3.50877
1	0.19	25	0.416667
1	4.76	150	2.5
1	4.67	175	2.91667
1	6.05	300	4.61538
1	5.18	50	3.33333
1	3.17	150	2.5
1	1.19	100	2
1	3.47	200	4.08163
1	2.93	125	2.65957
1	1.57	67	1.86111
1	3.24	150	3.75
1	3.67	200	3.33333
1	3.58	150	2.5
1	4.59	200	2.98507
1	7.69	200	3.84615
1	2.39	125	2.5
1	4.75	200	4
1	0.89	150	2.94118
1	10.76	150	3.26087
1	5.11	150	3.26087
1	4.47	150	3.94737
1	5.91	175	3.43137
1	4.02	150	2.5
1	3.4	200	5.26316
1	6.08	200	2.66667
1	4.51	200	3.33333
1	2.26	50	0.757576
1	5.64	200	2.5641
1	3.01	150	2.5
1	3.66	50	0.892857
1	4.82	225	3.62903
1	6.71	175	3.07018
1	3.86	200	5.26316
1	3.36	200	3.07692
1	1.05	100	2
1	5.24	200	3.0303
1	0.31	200	4.16667
1	1.22	100	1.53846
1	2.04	150	2.72727
1	7.53	225	3.75
1	2.64	175	2.94118
1	3.03	200	3.33333
1	2.62	200	2.5641
1	2.25	125	2.31481
1	1.26	100	2.85714
1	5.06	100	5
1	3.18	200	4.44444
1	2.57	150	3.75
1	6.92	200	3.50877
1	1.57	200	2.1164
1	6.79	100	1.6
1	6.34	200	2.85714
1	6.98	150	3.48837
1	4.21	200	4.25532
1	4.73	100	1.75439
1	5.21	175	2.03488
2	1.86	200	3.63636
2	0.7	100	1.96078
2	0.49	150	3.41
2	1.39	200	3.80952
2	5.26	200	3.63636
2	1.35	150	3.26087
2	1.21	150	3.26087
2	1.11	200	3.92157
2	3.39	200	2.99
2	1.63	150	3.26087
2	4.75	200	5.71429
2	5.87	200	2.98507
2	3.54	200	2.98507
2	2.91	175	5.14706
2	1.85	175	4
2	3.93	200	4.16667
2	1.56	150	2.11268
2	1.23	250	4
2	2.22	175	4.60526
2	1.31	150	3.06
2	1.74	175	3.43
2	2.82	200	2.8169
2	2.56	50	0.909091
2	7.24	100	1.78571
2	3.16	150	2.88462
2	6.92	200	5
2	4.39	225	5.625
2	2.34	150	2.88462
2	3.23	150	3.75
2	3.14	200	2.98507
2	3.9	150	3
2	2.58	150	2.88
2	7.32	150	2.88
2	4.99	200	3.85
2	0.76	125	2.40385
2	0.61	75	1.38889
2	0.43	200	3.92
2	1.12	200	3.92
2	0.26	150	2.94
3	8.56	125	1.71233
3	10.05	150	2.20588
3	7.45	200	3.22581
3	9.46	150	5
3	13.5	175	4.86111
3	7.74	150	2.88462
3	18.7	200	4
3	9.97	300	3.52941
3	7.64	200	1.53846
3	9.58	150	1.5625
3	13.4	150	3
3	15.9	150	2.88462
3	0.242	150	2.72727
3	12.51	150	2.85714
3	13.97	225	4.16667
3	11.48	200	3.7037
3	1.93	200	3.07692
3	13.13	150	2.94118
3	2.43	200	2.85714
3	6.79	150	2.88
3	1.9	25	0.83
3	7.75	150	2.38095
3	12.52	150	2.94118
3	12.11	225	3.87931
3	11.97	200	3.38983
3	6.01	100	1.19048
3	13.8	150	2.94118
3	3.09	150	2.30769
3	1.25	125	1.5625
3	3.22	175	6.25
3	4.66	100	1.72414
3	12.89	150	2.38095
3	3.6	150	1.5625
3	10.66	100	1.66667
3	11.63	150	2.94118
3	7.42	100	3.84615
3	9.95	150	3
3	6.85	200	1.53846
3	3.84	50	0.793651
3	9.52	200	3.0303
3	9.52	150	2.72727
3	3.63	150	2.38095
3	6.81	175	4.86111
3	6.34	300	4.61538
3	3.17	150	2.30769
3	7.5	200	4
3	2.27	100	1.85185
3	2.33	25	0.833333
3	4.1	175	2.61194
3	5.39	100	2.7027
3	10.55	50	1.02041
3	5.37	125	3.57143
3	6.3	200	3.07692
3	2.14	200	2.66667
3	3.07	100	1.53846
3	6.74	300	3.52941
3	1.93	50	0.769231
3	5.36	225	3.75
3	2.85	100	1.25
3	8.48	200	4
3	6.31	150	2.77778
3	1.64	50	0.769231
3	8.84	125	1.78571
3	10.03	200	3.33333
3	12.17	125	4.46429
3	10.22	300	3.42857
3	6.31	150	1.44231
3	15.21	150	2.5
4	5.35	150	2.30769
4	3.18	150	2.88462
4	3	200	2.6
4	4.81	200	2.6
4	4.15	200	3.84615
4	4.24	150	2.88
4	7.42	75	2.5
4	3.75	150	2
4	2.68	200	4.44
4	4.05	200	3.85
4	6.1	150	2.02703
5	0.93	100	5
5	13.36	200	4
5	6.48	175	3.18182
5	4.12	125	2.27273
5	5.75	150	2.77778
5	9.21	200	2.66667
5	3.66	125	3.90625
5	5.45	200	3.33
5	1.79	200	3.7
5	3.36	150	4.6875
5	7.48	150	2.72727
5	10.2	175	6.25
5	2.11	150	2.78
5	2.55	150	2.78
5	10.68	125	3.91
6	12.31	250	8.33
6	9.24	200	3.63636
6	13.87	150	5.17241
6	15.57	250	4.71698
6	3.61	225	4.01786
6	18.42	187.5	3.75
6	16.73	200	3.77358
6	7.34	87.5	3.5
6	7.98	62.5	2.5
6	11.76	150	4.6875
6	2.33	37.5	1.25
6	5.01	150	2.6087
6	10.58	175	3.5
6	7.04	150	4.6875
6	8.95	250	4.81
6	4.78	100	3.33
6	5.71	150	2.67857
6	5.99	80	2.90909
6	8.63	100	3.64
6	6.07	100	3.64
6	5.77	100	3.64
6	2.83	100	3.63636

## Sheet: LTG+inducer
	Drug	inducer	Concentration（μg/mL）	Dose（mg）	Dose/kg
1	LTG	no	1.59	75	1.17188
1	LTG	no	7.65	200	3.22581
1	LTG	no	6.81	150	3.33333
1	LTG	no	1.42	100	1.78571
1	LTG	no	2.48	150	2.83019
1	LTG	no	3.74	125	2.08333
1	LTG	no	1.29	50	1.47059
1	LTG	no	4.28	150	2.5
1	LTG	no	1.563	250	2.89017
1	LTG	no	5.757	200	3.07692
1	LTG	no	4.26	150	2.52101
1	LTG	no	5.61	200	2.77778
1	LTG	no	2.5	100	1.75439
1	LTG	no	3.97	150	2.5
1	LTG	no	4.55	200	3.50877
1	LTG	no	0.19	25	0.416667
1	LTG	no	4.76	150	2.5
1	LTG	no	4.67	175	2.91667
1	LTG	no	6.05	300	4.61538
1	LTG	no	5.18	50	3.33333
1	LTG	no	3.17	150	2.5
1	LTG	no	1.19	100	2
1	LTG	no	3.47	200	4.08163
1	LTG	no	2.93	125	2.65957
1	LTG	no	1.57	67	1.86111
1	LTG	no	3.24	150	3.75
1	LTG	no	3.67	200	3.33333
1	LTG	no	3.58	150	2.5
1	LTG	no	4.59	200	2.98507
1	LTG	no	7.69	200	3.84615
1	LTG	no	2.39	125	2.5
1	LTG	no	4.75	200	4
1	LTG	no	0.89	150	2.94118
1	LTG	no	10.76	150	3.26087
1	LTG	no	5.11	150	3.26087
1	LTG	no	4.47	150	3.94737
1	LTG	no	5.91	175	3.43137
1	LTG	no	4.02	150	2.5
1	LTG	no	3.4	200	5.26316
1	LTG	no	6.08	200	2.66667
1	LTG	no	4.51	200	3.33333
1	LTG	no	2.26	50	0.757576
1	LTG	no	5.64	200	2.5641
1	LTG	no	3.01	150	2.5
1	LTG	no	3.66	50	0.892857
1	LTG	no	4.82	225	3.62903
1	LTG	no	6.71	175	3.07018
1	LTG	no	3.86	200	5.26316
1	LTG	no	3.36	200	3.07692
1	LTG	no	1.05	100	2
1	LTG	no	5.24	200	3.0303
1	LTG	no	0.31	200	4.16667
1	LTG	no	1.22	100	1.53846
1	LTG	no	2.04	150	2.72727
1	LTG	no	7.53	225	3.75
1	LTG	no	2.64	175	2.94118
1	LTG	no	3.03	200	3.33333
1	LTG	no	2.62	200	2.5641
1	LTG	no	2.25	125	2.31481
1	LTG	no	1.26	100	2.85714
1	LTG	no	5.06	100	5
1	LTG	no	3.18	200	4.44444
1	LTG	no	2.57	150	3.75
1	LTG	no	6.92	200	3.50877
1	LTG	no	1.57	200	2.1164
1	LTG	no	6.79	100	1.6
1	LTG	no	6.34	200	2.85714
1	LTG	no	6.98	150	3.48837
1	LTG	no	4.21	200	4.25532
1	LTG	no	4.73	100	1.75439
1	LTG	no	5.21	175	2.03488
2	LTG	CBZ	1.86	200	3.63636
2	LTG	CBZ	0.7	100	1.96078
2	LTG	CBZ	0.49	150	3.41
2	LTG	CBZ	1.39	200	3.80952
2	LTG	CBZ	5.26	200	3.63636
2	LTG	CBZ	1.35	150	3.26087
2	LTG	CBZ	1.21	150	3.26087
2	LTG	CBZ	1.11	200	3.92157
2	LTG	CBZ	3.39	200	2.99
2	LTG	CBZ	1.63	150	3.26087
3	LTG	OXC	4.75	200	5.71429
3	LTG	OXC	5.87	200	2.98507
3	LTG	OXC	3.54	200	2.98507
3	LTG	OXC	2.91	175	5.14706
3	LTG	OXC	1.85	175	4
3	LTG	OXC	3.93	200	4.16667
3	LTG	OXC	1.56	150	2.11268
3	LTG	OXC	1.23	250	4
3	LTG	OXC	2.22	175	4.60526
3	LTG	OXC	1.31	150	3.06
3	LTG	OXC	1.74	175	3.43
3	LTG	OXC	2.82	200	2.8169
3	LTG	OXC	2.56	50	0.909091
3	LTG	OXC	7.24	100	1.78571
4	LTG	topiramate	3.16	150	2.88462
4	LTG	topiramate	6.92	200	5
4	LTG	topiramate	4.39	225	5.625
4	LTG	topiramate	2.34	150	2.88462
4	LTG	topiramate	3.23	150	3.75
4	LTG	topiramate	3.14	200	2.98507
4	LTG	topiramate	3.9	150	3
4	LTG	topiramate	2.58	150	2.88
4	LTG	topiramate	7.32	150	2.88
4	LTG	topiramate	4.99	200	3.85
5	LTG	CBZ+topiramate	0.76	125	2.40385
5	LTG	CBZ+topiramate	0.61	75	1.38889
5	LTG	CBZ+topiramate	0.43	200	3.92
5	LTG	CBZ+topiramate	1.12	200	3.92
5	LTG	CBZ+topiramate	0.26	150	2.94

## Sheet: linear
sex	age	height（cm）	weight（kg）	Concomitant AED	Concentration（μg/mL）	Dose（mg）	Dose/kg
2	2	150	64	1	1.59	75	1.17188
1	3	170	62	1	7.65	200	3.22581
1	2	160	45	1	6.81	150	3.33333
1	1	150	56	1	1.42	100	1.78571
2	2	160	53	1	2.48	150	2.83019
1	2	172	60	1	3.74	125	2.08333
1	2	135	34	1	1.29	50	1.47059
1	2	169	60	1	4.28	150	2.5
2	2	163	86.5	1	1.563	250	2.89017
2	2	164	65	1	5.757	200	3.07692
2	2	168	59.5	1	4.26	150	2.52101
2	2	160	72	1	5.61	200	2.77778
2	2	160	57	1	2.5	100	1.75439
2	2	160	60	1	3.97	150	2.5
1	2	170	57	1	4.55	200	3.50877
2	2	164	60	1	0.19	25	0.416667
1	2	169	60	1	4.76	150	2.5
2	2	160	60	1	4.67	175	2.91667
1	2	172	65	1	6.05	300	4.61538
2	1	110	15	1	5.18	50	3.33333
1	2	167	60	1	3.17	150	2.5
2	2	150	50	1	1.19	100	2
2	2	159	49	1	3.47	200	4.08163
1	2	168	47	1	2.93	125	2.65957
1	1	1.25	36	1	1.57	67	1.86111
2	2	160	40	1	3.24	150	3.75
1	2	170	60	1	3.67	200	3.33333
1	1	150	60	1	3.58	150	2.5
2	2	163	67	1	4.59	200	2.98507
2	2	161	52	1	7.69	200	3.84615
1	2	176	50	1	2.39	125	2.5
2	2	155	50	1	4.75	200	4
2	2	165	51	1	0.89	150	2.94118
1	2	168	46	1	10.76	150	3.26087
2	2	170	46	1	5.11	150	3.26087
2	1	150	38	1	4.47	150	3.94737
2	2	165	51	1	5.91	175	3.43137
1	2	170	60	1	4.02	150	2.5
2	1	150	38	1	3.4	200	5.26316
2	2	163	75	1	6.08	200	2.66667
2	2	160	60	1	4.51	200	3.33333
2	2	163	66	1	2.26	50	0.757576
1	2	169	78	1	5.64	200	2.5641
1	2	169	60	1	3.01	150	2.5
2	2	156	56	1	3.66	50	0.892857
2	2	160	62	1	4.82	225	3.62903
2	2	168	57	1	6.71	175	3.07018
2	1	150	38	1	3.86	200	5.26316
1	2	169	65	1	3.36	200	3.07692
2	2	156	50	1	1.05	100	2
2	2	163	66	1	5.24	200	3.0303
2	2	158	48	1	0.31	200	4.16667
1	2	175	65	1	1.22	100	1.53846
1	2	172	55	1	2.04	150	2.72727
2	2	160	60	1	7.53	225	3.75
2	2	168	59.5	1	2.64	175	2.94118
2	2	158	60	1	3.03	200	3.33333
1	2	169	78	1	2.62	200	2.5641
1	2	177	54	1	2.25	125	2.31481
1	1	133	35	1	1.26	100	2.85714
2	1	115	20	1	5.06	100	5
2	1	160	45	1	3.18	200	4.44444
2	2	160	40	1	2.57	150	3.75
2	2	168	57	1	6.92	200	3.50877
1	2	185	94.5	1	1.57	200	2.1164
1	1	165	62.5	1	6.79	100	1.6
1	2	172	70	1	6.34	200	2.85714
2	2	168	43	1	6.98	150	3.48837
2	1	158	47	1	4.21	200	4.25532
1	2	179	57	1	4.73	100	1.75439
1	2	175	86	1	5.21	175	2.03488
2	1	140	35	2	1.86	200	3.63636
1	2	170	67	2	0.7	100	1.96078
1	1	148	52	2	0.49	150	3.41
1	1	150	52	2	1.39	200	3.80952
2	3	163	55	2	5.26	200	3.63636
2	2	160	52	2	1.35	150	3.26087
1	2	170	67	2	1.21	150	3.26087
1	1	150	51	2	1.11	200	3.92157
2	2	160	44	2	3.39	200	2.99
1	1	150	54	2	1.63	150	3.26087
1	1	150	34	2	4.75	200	5.71429
2	3	163	52.5	2	5.87	200	2.98507
2	3	165	55	2	3.54	200	2.98507
2	2	155	40	2	2.91	175	5.14706
2	3	162	51	2	1.85	175	4
2	2	155	40	2	3.93	200	4.16667
2	3	162	51	2	1.56	150	2.11268
2	3	162	51	2	1.23	250	4
2	1	147	46	2	2.22	175	4.60526
2	2	160	52	2	1.31	150	3.06
2	1	147	46	2	1.74	175	3.43
1	1	165	62.5	2	2.82	200	2.8169
1	2	170	60	2	2.56	50	0.909091
1	2	178	71	2	7.24	100	1.78571
2	2	155	40	2	3.16	150	2.88462
2	3	162	51	2	6.92	200	5
1	3	178	67	2	4.39	225	5.625
1	1	165	62.5	2	2.34	150	2.88462
1	1	159	38	2	3.23	150	3.75
2	2	163	67	2	3.14	200	2.98507
2	2	159	49	2	3.9	150	3
2	1	147	46	2	2.58	150	2.88
2	2	158	51	2	7.32	150	2.88
2	2	168	50	2	4.99	200	3.85
2	2	156	52	2	0.76	125	2.40385
1	2	178	71	2	0.61	75	1.38889
1	2	170	55	2	0.43	200	3.92
1	2	175	56	2	1.12	200	3.92
2	2	160	52	2	0.26	150	2.94
2	2	165	73	3	8.56	125	1.71233
2	2	170	68	3	10.05	150	2.20588
1	2	175	62	3	7.45	200	3.22581
1	1	135	30	3	9.46	150	5
1	1	140	36	3	13.5	175	4.86111
2	2	158	52	3	7.74	150	2.88462
2	2	158	50	3	18.7	200	4
1	2	182	85	3	9.97	300	3.52941
2	2	163	130	3	7.64	200	1.53846
1	2	180	96	3	9.58	150	1.5625
2	2	155	50	3	13.4	150	3
2	2	155	52	3	15.9	150	2.88462
2	2	168	55	3	0.242	150	2.72727
1	2	168	52.5	3	12.51	150	2.85714
2	3	156	54	3	13.97	225	4.16667
1	2	150	54	3	11.48	200	3.7037
1	2	180	65	3	1.93	200	3.07692
2	2	150	51	3	13.13	150	2.94118
1	2	176	70	3	2.43	200	2.85714
2	2	158	52	3	6.79	150	2.88
1	1	130	30	3	1.9	25	0.83
1	2	170	63	3	7.75	150	2.38095
2	2	160	51	3	12.52	150	2.94118
1	2	167	58	3	12.11	225	3.87931
1	2	175	59	3	11.97	200	3.38983
1	2	172	84	3	6.01	100	1.19048
2	2	160	51	3	13.8	150	2.94118
1	2	170	65	3	3.09	150	2.30769
1	1	178	80	3	1.25	125	1.5625
1	1	130	28	3	3.22	175	6.25
1	1	160	58	3	4.66	100	1.72414
1	2	170	63	3	12.89	150	2.38095
1	2	180	96	3	3.6	150	1.5625
2	2	160	60	3	10.66	100	1.66667
2	2	160	51	3	11.63	150	2.94118
1	1	120	26	3	7.42	100	3.84615
2	2	155	50	3	9.95	150	3
2	2	163	130	3	6.85	200	1.53846
1	3	172	63	3	3.84	50	0.793651
2	2	163	66	3	9.52	200	3.0303
1	2	168	55	3	9.52	150	2.72727
1	2	170	63	3	3.63	150	2.38095
1	1	140	36	3	6.81	175	4.86111
1	2	180	65	3	6.34	300	4.61538
1	2	170	65	3	3.17	150	2.30769
2	2	155	50	3	7.5	200	4
2	3	156	54	3	2.27	100	1.85185
2	1	140	33	3	2.33	25	0.833333
1	2	171	67	3	4.1	175	2.61194
1	1	162	37	3	5.39	100	2.7027
2	2	160	49	3	10.55	50	1.02041
1	2	150	35	3	5.37	125	3.57143
2	2	163	65	3	6.3	200	3.07692
1	2	172	75	3	2.14	200	2.66667
1	2	170	65	3	3.07	100	1.53846
1	2	180	85	3	6.74	300	3.52941
1	2	169	65	3	1.93	50	0.769231
2	2	160	60	3	5.36	225	3.75
1	2	168	80	3	2.85	100	1.25
2	2	155	50	3	8.48	200	4
2	2	155	54	3	6.31	150	2.77778
1	2	180	65	3	1.64	50	0.769231
1	2	172	70	3	8.84	125	1.78571
1	2	165	60	3	10.03	200	3.33333
1	1	130	28	3	12.17	125	4.46429
1	2	180	87.5	3	10.22	300	3.42857
2	2	155	104	3	6.31	150	1.44231
1	2	165	60	3	15.21	150	2.5
1	2	174	65	4	5.35	150	2.30769
2	2	165	52	4	3.18	150	2.88462
1	3	178	77	4	3	200	2.6
1	3	178	77	4	4.81	200	2.6
2	2	167	52	4	4.15	200	3.84615
2	2	165	52	4	4.24	150	2.88
2	1	120	30	4	7.42	75	2.5
1	2	175	75	4	3.75	150	2
2	2	160	45	4	2.68	200	4.44
2	2	167	52	4	4.05	200	3.85
1	2	175	74	4	6.1	150	2.02703
1	1	110	20	5	0.93	100	5
2	2	156	50	5	13.36	200	4
2	3	158	55	5	6.48	175	3.18182
2	3	157	55	5	4.12	125	2.27273
2	3	156	54	5	5.75	150	2.77778
1	2	172	75	5	9.21	200	2.66667
1	1	120	32	5	3.66	125	3.90625
1	2	171	60	5	5.45	200	3.33
2	3	156	54	5	1.79	200	3.7
1	1	120	32	5	3.36	150	4.6875
1	2	168	55	5	7.48	150	2.72727
1	1	140	28	5	10.2	175	6.25
2	3	156	54	5	2.11	177.273	2.78
2	3	156	54	5	2.55	179.545	2.78
1	1	120	32	5	10.68	181.818	3.91
1	1	130	28	6	12.31	250	8.33
2	3	168	55	6	9.24	200	3.63636
1	1	140	29	6	13.87	150	5.17241
1	2	181	53	6	15.57	250	4.71698
1	2	167	56	6	3.61	225	4.01786
2	2	160	50	6	18.42	187.5	3.75
1	2	170	53	6	16.73	200	3.77358
2	1	120	25	6	7.34	87.5	3.5
2	1	120	25	6	7.98	62.5	2.5
1	1	140	32	6	11.76	150	4.6875
2	1	120	30	6	2.33	37.5	1.25
1	2	165	57.5	6	5.01	150	2.6087
2	2	160	50	6	10.58	175	3.5
1	1	140	32	6	7.04	150	4.6875
1	2	167	52	6	8.95	250	4.81
2	1	120	30	6	4.78	100	3.33
1	1	160	56	6	5.71	150	2.67857
2	1	127	27.5	6	5.99	80	2.90909
2	1	127	27.5	6	8.63	100	3.64
2	1	127	27.5	6	6.07	100	3.64
2	1	127	27.5	6	5.77	100	3.64
2	1	127	27.5	6	2.83	100	3.63636
